# Supplementary material for: Serum Induces the Subunit-Specific Activation of NF-κB in Proliferating Human Cardiac Stem Cells
Source: Int J Mol Sci. 2024 Mar 22;25(7):3593. doi: 10.3390/ijms25073593 (PMC11012129; doi:10.3390/ijms25073593)
Supplement: Supplementary file 1 [file ijms-25-03593-s001.zip]

Archive with 1 entries (1 files):
- ijms-2896575-supplementary.pdf
